# Supplementary material for: From desk to bed: Computational simulations provide indication for rheumatoid arthritis clinical trials
Source: BMC Syst Biol. 2013 Jan 22;7:10. doi: 10.1186/1752-0509-7-10 (PMC3653749; doi:10.1186/1752-0509-7-10)
Supplement: Additional File 6 — Summary table of molecules. Summary of aliases, function and ontology (as described by GeneCard [31]) for molecules in Table 1. [file 1752-0509-7-10-S6.csv]

Input	Gene_Symbol	Aliases & Descriptions	EntrezGene_summary	UniProtKB_summary	Tocris_summary	UniProt_Function	MGI_mutant_phenotype	SABiosciences_bound_target_genes	SABiosciences_regulating_microRNAs	GO
ABL1	ABL1	Abelson murine leukemia viral oncogene homolog 1 | bcr/c-abl oncogene protein | JTK7 | tyrosine-protein kinase ABL1 | ABL | c-abl oncogene 1, receptor tyrosine kinase | proto-oncogene c-Abl | v-abl Abelson murine leukemia viral oncogene homolog 1 | Abelson tyrosine-protein kinase 1 | Proto-oncogene c-Abl | p150 | proto-oncogene tyrosine-protein kinase ABL1 | c-ABL | c-abl oncogene 1, non-receptor…	The ABL1 protooncogene encodes a cytoplasmic and nuclear protein tyrosine kinase that has been implicated in processes of cell differentiation, cell division, cell adhesion, and stress response. Activity of c-Abl protein is negatively regulated by its SH3 domain, and deletion of the SH3 domain turns ABL1 into an oncogene. The t(9;22) translocation results in the head-to-tail fusion of the BCR (MI…	Function: Non-receptor tyrosine-protein kinase that plays a role in many key processes linked to cell growth and survival such as cytoskeleton remodeling in response to extracellular stimuli, cell motility and adhesion, receptor endocytosis, autophagy, DNA damage response and apoptosis. Coordinates actin remodeling through tyrosine phosphorylation of proteins controlling cytoskeleton dynamics lik…	The Abl family of non-receptor tyrosine kinases includes c-Abl (Abelson tyrosine kinase) and Arg (Abl2) subtypes. c-Abl is localized at several subcellular sites including the nucleus, cytoplasm, mitochondria and endoplasmic reticulum, where it interacts with a large variety of cellular proteins including signaling adaptors, kinases, phosphatases, cell cycle regulators, transcription factors and …	SwissProt: P00519 # Non-receptor tyrosine-protein kinase that plays a role in many key processes linked to cell growth and survival such as cytoskeleton remodeling in response to extracellular stimuli, cell motility and adhesion, receptor endocytosis, autophagy, DNA damage response and apoptosis. Coordinates actin remodeling through tyrosine phosphorylation of proteins controlling cytoskeleton dy…	Allele: MGI:1856663#Phenotypes: MP:0005378#growth/size phenotype||MP:0005397#hematopoietic system phenotype||MP:0005382#craniofacial phenotype||MP:0002873#normal phenotype||MP:0005384#cellular phenotype||MP:0005390#skeleton phenotype||MP:0005387#immune system phenotype||MP:0010768#mortality/aging & characteristics involving the ability of an organism to live and age normally throughout developmen…		hsa-miR-196b |hsa-miR-196a |hsa-miR-3927 |hsa-miR-203 |hsa-miR-3127-5p |hsa-miR-670 |hsa-miR-125b |hsa-miR-125a-5p |hsa-miR-4319 |hsa-miR-3916 |hsa-miR-3125 |hsa-miR-583 |hsa-miR-3163 |hsa-miR-3654 |hsa-miR-3613-3p |hsa-miR-30d |hsa-miR-30b |hsa-miR-30e |hsa-miR-30a |hsa-miR-30c |hsa-let-7f-2*	GO:0000115#regulation of transcription involved in S phase of mitotic cell cycle && parent = biological_process && evidence = TAS && qual = - && pmids = 8242749|GO:0000166#nucleotide binding && parent = molecular_function && evidence = IEA && qual = - && pmids = |GO:0000287#magnesium ion binding && parent = molecular_function && evidence = IDA && qual = - && pmids = 9144171|GO:0003677#DNA binding…
CRKL	CRKL	crk-like protein | v-crk avian sarcoma virus CT10 oncogene homolog-like | v-crk sarcoma virus CT10 oncogene homolog (avian)-like	This gene encodes a protein kinase containing SH2 and SH3 (src homology) domains which has been shown to activate the RAS and JUN kinase signaling pathways and transform fibroblasts in a RAS-dependent fashion. It is a substrate of the BCR-ABL tyrosine kinase, plays a role in fibroblast transformation by BCR-ABL, and may be oncogenic.(provided by RefSeq, Jan 2009)	Function: May mediate the transduction of intracellular signals		SwissProt: P46109 # May mediate the transduction of intracellular signals	Allele: MGI:2446094#Phenotypes: MP:0005370#liver/biliary system phenotype||MP:0005385#cardiovascular system phenotype & the observable morphological and physiological characteristics of the mammalian heart blood vessels or circulatory system that are manifested through development and lifespan||MP:0005378#growth/size phenotype||MP:0002006#tumorigenesis||MP:0005371#limbs/digits/tail phenotype||MP:…		hsa-miR-761 |hsa-miR-214 |hsa-miR-16 |hsa-miR-15b |hsa-miR-497 |hsa-miR-15a |hsa-miR-195 |hsa-miR-424 |hsa-miR-4301 |hsa-miR-1260b |hsa-miR-188-3p |hsa-miR-1260 |hsa-miR-320e |hsa-miR-320a |hsa-miR-320d |hsa-miR-320b |hsa-miR-618 |hsa-miR-145 |hsa-miR-2115 |hsa-miR-516a-3p |hsa-miR-218 |hsa-miR-636 |hsa-miR-942 |hsa-miR-624 |hsa-miR-520a-5p |hsa-miR-525-5p |hsa-miR-3160-3p |hsa-miR-222 |hsa-miR-2…	GO:0001568#blood vessel development && parent = biological_process && evidence = IEA && qual = - && pmids = |GO:0004713#protein tyrosine kinase activity && parent = molecular_function && evidence = && qual = && pmids = |GO:0004871#signal transducer activity && parent = molecular_function && evidence = TAS && qual = - && pmids = 8361759|GO:0005070#SH3/SH2 adaptor activity && parent = molecular_fun…
PXN	PXN	paxillin		Function: Cytoskeletal protein involved in actin-membrane attachment at sites of cell adhesion to the extracellular matrix (focal adhesion)		SwissProt: P49023 # Cytoskeletal protein involved in actin-membrane attachment at sites of cell adhesion to the extracellular matrix (focal adhesion)	Allele: MGI:2158458#Phenotypes: MP:0005384#cellular phenotype||MP:0005385#cardiovascular system phenotype & the observable morphological and physiological characteristics of the mammalian heart blood vessels or circulatory system that are manifested through development and lifespan||MP:0005378#growth/size phenotype||MP:0005381#digestive/alimentary phenotype||MP:0010768#mortality/aging & character…		hsa-miR-27a |hsa-miR-128 |hsa-miR-27b |hsa-miR-145 |hsa-miR-342-5p |hsa-miR-491-5p |hsa-miR-3151 |hsa-miR-4302 |hsa-miR-199b-5p |hsa-miR-199a-5p |hsa-miR-1825 |hsa-miR-3657 |hsa-miR-1256 |hsa-miR-936 |hsa-miR-199b-3p |hsa-miR-199a-3p |hsa-miR-3129-5p |hsa-miR-4264 |hsa-miR-1287 |hsa-miR-137 |hsa-miR-4280 |hsa-miR-1236 |hsa-miR-216b |hsa-miR-524-5p |hsa-miR-520d-5p |hsa-miR-218 |hsa-miR-3622b-3p |…	GO:0000187#activation of MAPK activity && parent = biological_process && evidence = IEA && qual = - && pmids = |GO:0005515#protein binding && parent = molecular_function && evidence = IPI && qual = - && pmids = |GO:0005737#cytoplasm && parent = cellular_component && evidence = IEA && qual = - && pmids = |GO:0005856#cytoskeleton && parent = cellular_component && evidence = IEA && qual = - && pmids…
RAP1B	RAP1B	K-REV | GTP-binding protein smg p21B | RAP1B, member of RAS oncogene family | RAL1B | small GTP binding protein | Ras family small GTP binding protein RAP1B | DKFZp586H0723 |RAS-related protein RAP1B | ras-related protein Rap-1b		Function: GTP-binding protein that possesses intrinsic GTPase activity. Contributes to the polarizing activity of KRIT1 and CDH5 in the establishment and maintenance of correct endothelial cell polarity and vascular lumen. Required for the localization of phosphorylated PRKCZ, PARD3 and TIAM1 to the cell junction		SwissProt: P61224 # GTP-binding protein that possesses intrinsic GTPase activity. Contributes to the polarizing activity of KRIT1 and CDH5 in the establishment and maintenance of correct endothelial cell polarity and vascular lumen. Required for the localization of phosphorylated PRKCZ, PARD3 and TIAM1 to the cell junction	Allele: MGI:3777593#Phenotypes: MP:0005386#behavior/neurological phenotype & the observable actions or reactions of mammalian organisms that are manifested through development and lifespan||MP:0003631#nervous system phenotype & the observable morphological and physiological characteristics of the extensive intricate network of electochemical structures in the body that is comprised of the brain s…		hsa-miR-24 |hsa-miR-149 |hsa-miR-631 |hsa-miR-3661 |hsa-miR-4277 |hsa-miR-1208 |hsa-miR-1 |hsa-miR-613 |hsa-miR-3673 |hsa-miR-206 |hsa-miR-140-3p |hsa-miR-19b |hsa-miR-19a |hsa-miR-548c-3p |hsa-miR-1243 |hsa-miR-3654 |hsa-miR-200c |hsa-miR-429 |hsa-miR-200b |hsa-miR-593 |hsa-miR-3165 |hsa-miR-485-3p |hsa-miR-101 |hsa-miR-548l |hsa-miR-323b-3p |hsa-miR-515-5p |hsa-miR-651 |hsa-miR-3140-3p |hsa-miR…	GO:0000166#nucleotide binding && parent = molecular_function && evidence = IEA && qual = - && pmids = |GO:0003924#GTPase activity && parent = molecular_function && evidence = IDA && qual = - && pmids = 18309292|GO:0005515#protein binding && parent = molecular_function && evidence = IPI && qual = - && pmids = 18309292|GO:0005525#GTP binding && parent = molecular_function && evidence = IDA && qual …
RAPGEF1	RAPGEF1	GRF2 | Rap guanine nucleotide exchange factor (GEF) 1 | CRK SH3-binding GNRP | Guanine nucleotide-releasing factor 2 | Protein C3G |rap guanine nucleotide exchange factor 1 | C3G | guanine nucleotide-releasing factor 2 (specific for crk proto-oncogene)	This gene encodes a human guanine nucleotide exchange factor. It transduces signals from CRK by binding the SH3 domain of CRK, and activating several members of the Ras family of GTPases. This signaling cascade that may be involved in apoptosis, integrin-mediated signal transduction, and cell transformation. Several alternatively spliced transcript variants of this gene have been described, but t…	Function: Guanine nucleotide-releasing protein that binds to SH3 domain of CRK and GRB2/ASH. Transduces signals from CRK to activate RAS		SwissProt: Q13905 # Guanine nucleotide-releasing protein that binds to SH3 domain of CRK and GRB2/ASH. Transduces signals from CRK to activate RAS	Allele: MGI:2445403#Phenotypes: MP:0005384#cellular phenotype||MP:0005385#cardiovascular system phenotype & the observable morphological and physiological characteristics of the mammalian heart blood vessels or circulatory system that are manifested through development and lifespan||MP:0003631#nervous system phenotype & the observable morphological and physiological characteristics of the extensi…		hsa-miR-22 |hsa-miR-1827 |hsa-miR-650 |hsa-miR-3612 |hsa-miR-370 |hsa-miR-506 |hsa-miR-124 |hsa-miR-3714 |hsa-miR-3910 |hsa-miR-922 |hsa-miR-214 |hsa-miR-4291 |hsa-miR-761 |hsa-miR-219-5p |hsa-miR-526b |hsa-miR-106b |hsa-miR-106a |hsa-miR-93 |hsa-miR-20a |hsa-miR-17 |hsa-miR-20b |hsa-miR-519d |hsa-miR-142-5p |hsa-miR-569 |hsa-miR-452 |hsa-miR-200c |hsa-miR-200b |hsa-miR-429 |hsa-miR-495 |hsa-miR-…	GO:0000186#activation of MAPKK activity && parent = biological_process && evidence = TAS && qual = - && pmids = |GO:0001568#blood vessel development && parent = biological_process && evidence = && qual = && pmids = |GO:0005085#guanyl-nucleotide exchange factor activity && parent = molecular_function && evidence = IEA && qual = - && pmids = |GO:0005515#protein binding && parent = molecular_functio…
RHOQ	RHOQ	ras-like protein family member 7A | ARHQ | TC10 | RASL7A | ras-like protein TC10 | Ras-like protein family member 7A |TC10A | RAS-like, family 7, member A | rho-related GTP-binding protein RhoQ | ras homolog gene family, member Q | Ras-like protein TC10		Function: Plasma membrane-associated small GTPase which cycles between an active GTP-bound and an inactive GDP-bound state. In active state binds to a variety of effector proteins to regulate cellular responses. Involved in epithelial cell polarization processes. May play a role in CFTR trafficking to the plasma membrane. Causes the formation of thin, actin-rich surface projections called filopod…		SwissProt: P17081 # Plasma membrane-associated small GTPase which cycles between an active GTP-bound and an inactive GDP-bound state. In active state binds to a variety of effector proteins to regulate cellular responses. Involved in epithelial cell polarization processes. May play a role in CFTR trafficking to the plasma membrane. Causes the formation of thin, actin-rich surface projections call…	Allele: #Phenotypes:		hsa-miR-588 |hsa-miR-3137 |hsa-miR-1224-5p |hsa-miR-543 |hsa-miR-374a |hsa-miR-374b |hsa-miR-548l |hsa-miR-548a-5p |hsa-miR-548j |hsa-miR-559 |hsa-miR-548h |hsa-miR-548k |hsa-miR-548y |hsa-miR-548d-5p |hsa-miR-548b-5p |hsa-miR-548w |hsa-miR-548i |hsa-miR-548c-5p |hsa-miR-142-5p |hsa-miR-203 |hsa-miR-508-3p |hsa-miR-4324 |hsa-miR-4319 |hsa-miR-125a-5p |hsa-miR-125b |hsa-miR-219-5p |hsa-miR-2113 |h…	GO:0000166#nucleotide binding && parent = molecular_function && evidence = IEA && qual = - && pmids = |GO:0003924#GTPase activity && parent = molecular_function && evidence = IDA && qual = - && pmids = 10445846|GO:0005515#protein binding && parent = molecular_function && evidence = && qual = && pmids = |GO:0005522#profilin binding && parent = molecular_function && evidence = IPI && qual = - && pm…
Output from http://www.genecards.org/
